# Supplementary material for: Enamel Matrix Derivatives as an Adjunct to Alveolar Ridge Preservation—A Systematic Review
Source: Dent J (Basel). 2023 Apr 10;11(4):100. doi: 10.3390/dj11040100 (PMC10137019; doi:10.3390/dj11040100)
Supplement: Supplementary file 1 [file dentistry-11-00100-s001.zip]

Archive with 1 entries (1 files):
- dentistry-2110383-supplementary.pdf
